# Supplementary material for: Clinically Relevant Anatomical Variations in the Brachial Plexus
Source: Diagnostics (Basel). 2023 Feb 22;13(5):830. doi: 10.3390/diagnostics13050830 (PMC10001373; doi:10.3390/diagnostics13050830)
Supplement: Supplementary file 1 [file diagnostics-13-00830-s001.zip]

Archive with 1 entries (1 files):
- Patel Smith Table S1 R1.xlsx
