# Supplementary material for: Clinically Relevant Anatomical Variations in the Brachial Plexus
Source: Diagnostics (Basel). 2023 Feb 22;13(5):830. doi: 10.3390/diagnostics13050830 (PMC10001373; doi:10.3390/diagnostics13050830)
Supplement: Supplementary file 1 [file diagnostics-13-00830-s001.zip › Patel Smith Table S1 R1.xlsx]

## Sheet: Sheet1
Cadaver #	Sex	L/R	1) Is the M classic?	2) Connection b/w medial brachial cutaneous n. and T1	3) Medial antebrachial cutaneous n. comes of Inferior trunk or ulnar nerve	4a) Medial pectoral n. from medial and lateral cord	4a) Medial pectoral n. from lateral cord only	5) Thoracodorsal n. orginate from axillary n.	6) Ulnar n. rec. comm. branch from lateral cord	7) Median n. rec br from musculocutaneous	8) Median n. rec br from posterior cord
1	F	L	0	?	0	?	?	0	0	0	0
1	F	R	1	?	0	?	?	?	0	0	0
2	M	L	0	?	0	?	?	?	0	0	0
2	M	R	1	?	?	?	?	1	0	0	0
3	F	R	1	?	?	?	?	?	0	0	0
3	M	R	0	?	0	1	0	0	0	0	0
4	M	L	1	?	0	?	?	1	0	0	0
4	F	R	1	?	0	?	?	?	0	0	0
5	F	R	1	?	0	?	?	?	0	0	0
5	F	L	1	?	1	0	1	0	0	0	0
6	M	R	0	0	1	0	0	0	0	0	0
6	M	L	0	0	0	0	0	0	1	0	0
7	F	R	1	?	0	0	0	0	0	0	0
7	F	L	0	0	0	0	0	?	0	0	0
8	M	R	0	?	0	0	0	0	0	0	0
8	M	L	0	0	0	0	0	0	1	0	0
9	F	R	0	?	0	0	1	0	0	1	1
9	F	L	0	0	0	0	1	1	0	0	0
10	M	R	0	0	0	0	0	0	0	0	0
10	M	L	0	0	0	0	1	1	0	0	0
11	F	R	1	0	0	0	0	0	0	0	0
11	F	L	0	0	0	1	0	0	0	0	0
12	M	R	0	?	0	1	0	0	0	0	0
12	M	L	1	?	0	?	?	1	0	0	0
13	F	R	0	0	0	?	?	?	0	?	0
13	F	L	0	?	?	0	1	0	0	0	0
14	M	R	1	0	0	?	?	0	0	0	0
14	M	L	0	?	0	0	0	1	1	0	0
15	F	R	0	?	0	0	0	1	0	0	0
15	F	L	0	?	0	?	?	0	0	0	0
16	F	R	1	?	?	0	0	?	0	0	0
16	F	L	1	?	0	0	0	0	0	0	0
17	F	R	0	?	0	?	?	?	0	0	0
17	F	L	0	?	0	0	0	0	0	0	0
18	M	R	0	?	0	0	0	?	0	0	0
18	M	L	0	?	0	?	?	?	0	0	0
19	M	R	0	?	1	0	0	?	0	0	0
19	M	L	0	0	0	0	0	0	0	0	0
20	F	R	1	?	0	0	0	0	0	0	0
20	F	L	0	?	0	?	?	0	1	0	0
21	M	R	1	?	0	?	?	?	0	0	0
21	M	L	1	?	0	0	0	0	0	0	0
22	F	R	0	?	0	0	0	?	0	0	0
22	F	L	0	?	0	?	?	?	0	1	1
23	M	R	1	?	?	0	0	0	0	0	0
23	M	L	0	?	0	?	?	?	0	0	0
24	F	R	0	0	0	?	?	0	0	0	0
24	F	L	0	0	0	?	?	0	0	0	0
25	M	R	0	?	0	0	0	0	0	0	0
25	M	L	0	?	0	?	?	0	0	0	0
26	M	R	1	?	0	?	?	?	0	0	0
26	M	L	0	?	0	?	?	?	0	0	0
27	M	R	0	0	0	?	?	0	0	0	0
27	M	L	0	?	0	?	?	0	0	0	0
28	F	R	1	?	0	?	?	?	0	0	0
28	F	L	0	?	0	?	?	0	0	0	0
29	M	R	0	0	0	0	0	?	0	0	0
29	M	L	0	?	0	1	0	0	1	0	0
30	F	R	1	?	0	?	?	?	0	0	0
30	F	L	0	?	0	1	0	0	0	1	1
31	M	R	0	?	0	0	0	0	0	0	0
31	M	L	1	?	0	?	?	0	0	0	0
32	F	R	1	?	0	0	0	0	0	0	0
32	F	L	0	?	?	1	0	?	1	0	0
33	M	R	0	?	0	?	?	?	0	0	0
33	M	L	0	0	0	0	0	1	0	0	0
34	F	R	1	?	?	0	0	?	0	0	0
34	F	L	1	?	0	0	0	0	0	0	0
35	M	R	1	?	0	0	0	?	0	0	0
35	M	L	0	0	0	1	0	0	0	0	0
36	F	R	1	?	0	0	0	?	0	0	0
36	F	L	0	?	0	?	?	?	0	0	0
37	M	R	0	?	0	0	0	?	0	0	0
37	M	L	1	?	0	0	0	?	0	0	0
38	F	R	1	?	0	?	?	0	0	0	0
38	F	L	1	?	0	0	1	0	0	1	1
